# Supplementary material for: The Genetic Landscape of Antimicrobial Resistance Genes in Enterococcus cecorum Broiler Isolates
Source: Antibiotics (Basel). 2024 Apr 29;13(5):409. doi: 10.3390/antibiotics13050409 (PMC11117384; doi:10.3390/antibiotics13050409)
Supplement: Supplementary file 1 [file antibiotics-13-00409-s001.zip › Supplementary Tables.xlsx]

## Sheet: Supplementary Table S1
	Supplementary Table S1: Summary of E. cecorum strains used to determine MIC data.
		MIC values (µg/ml)
	strain number	Ampicillin	Ceftiofur	Enrofloxacin	Gentamicin	Lincomycin	Lincomycin - Spectinomycin (1:2)	Spectinomycin	Tylosin	Tetracycline	Vancomycin
		COWT =1	COWT =8	COWT =2	COWT =32	COWT =2	COWT =1:2	COWT =64	COWT =2	COWT =0.5	COWT =1
	E. cecorum 33	4	32	64	16	>128	>128:256	>128	>128	64	8
	E. cecorum 65	4	64	0.25	16	>128	>128:256	>128	>128	64	0.5
	E. cecorum 66	16	64	2	8	>128	>128:256	>128	>128	32	8
	E. cecorum 67	4	64	0.5	16	>128	>128:256	>128	>128	64	0.5
	E. cecorum 85	0.5	1	0.25	16	>128	>128:256	>128	>128	32	0.5
	E. cecorum 123	2	32	64	16	>128	>128:256	>128	>128	64	4
	E. cecorum 127	4	16	1	16	>128	>128:256	>128	>128	32	32
	E. cecorum 128	0.5	1	0.5	16	>128	>128:256	>128	>128	64	0.5
	E. cecorum 3	0.5	4	1	16	1	0.5:1	32	1	32	0.5
	E. cecorum 5	0.5	4	0.5	16	1	0.5:1	32	1	32	0.5
	E. cecorum 6	0.5	4	0.5	16	1	0.5:1	32	1	32	0.5
	E. cecorum 7	0.5	4	0.5	16	1	0.5:1	32	1	32	0.5
	E. cecorum 10	0.5	4	0.5	16	1	0.5:1	32	1	32	0.5
	E. cecorum 12	0.5	2	1	16	1	0.5:1	32	1	32	0.5
	E. cecorum 19	0.5	2	2	16	1	0.5:1	32	1	0.12	0.5
	E. cecorum 20	0.5	2	2	16	1	0.5:1	32	1	0.12	0.5
	E. cecorum 22	0.5	1	2	16	1	0.5:1	32	1	0.12	0.5
	E. cecorum 24	0.25	1	4	16	1	0.5:1	32	1	0.12	0.5
	E. cecorum 25	0.25	1	1	16	0.5	0.5:1	32	1	0.12	0.5
	E. cecorum 27	0.5	4	1	16	1	0.5:1	32	1	32	0.5
	E. cecorum 38	0.5	4	1	8	1	0.5:1	32	1	32	0.5
	E. cecorum 41	0.25	1	0.5	16	1	0.5:1	32	0.5	32	0.5
	E. cecorum 45	0.25	2	0.5	16	1	0.5:1	32	1	32	0.5
	E. cecorum 46	0.25	1	0.5	16	16	4:8	16	1	64	0.5
	E. cecorum 48	0.5	2	0.5	16	1	0.5:1	32	1	32	0.5
	E. cecorum 51	0.5	2	1	16	0.5	0.5:1	32	1	32	0.5
	E. cecorum 59	0.5	2	0.5	16	1	0.5:1	32	0.5	32	0.5
	E. cecorum 70	0.5	2	2	16	0.5	0.5:1	32	1	0.12	0.5
	E. cecorum 79	0.5	2	2	16	0.5	0.5:1	32	1	0.12	0.5
	E. cecorum 80	0.5	2	2	16	0.5	0.5:1	32	1	0.12	0.5
	E. cecorum 83	0.5	2	2	16	0.5	0.5:1	32	1	0.12	0.5
	E. cecorum 84	0.5	4	2	16	0.5	0.5:1	32	1	0.12	0.5
	E. cecorum 87	0.5	1	0.5	16	>128	>128:256	>128	0.5	64	0.5
	E. cecorum 89	0.5	2	0.5	32	>128	>128:256	>128	>128	64	0.5
	E. cecorum 92	0.5	4	0.5	32	>128	>128:256	>128	>128	64	0.5
	E. cecorum 93	0.5	2	0.5	32	>128	>128:256	>128	>128	64	0.5
	E. cecorum 95	0.5	2	1	32	1	0.5:1	32	1	32	0.5
	E. cecorum 96	2	8	0.5	16	16	4:8	32	1	0.25	0.5
	E. cecorum 98	0.5	2	64	16	16	4:8	>128	1	0.25	0.5
	E. cecorum 99	0.5	4	2	16	1	0.5:1	16	1	32	0.5
	E. cecorum 100	0.5	1	64	16	64	32:64	>128	1	32	0.5
	E. cecorum 101	0.5	1	2	32	1	0.5:1	32	1	64	0.5
	E. cecorum 102	0.5	1	64	16	>128	128:256	>128	1	0.25	0.5
	E. cecorum 104	0.25	1	2	16	>128	128:256	>128	1	0.25	0.5
	E. cecorum 105	2	16	64	16	>128	>128:256	>128	>128	64	4
	E. cecorum 106	0.5	2	0.5	32	>128	>128:256	>128	>128	128	0.5
	E. cecorum 107	0.25	1	0.5	16	>128	>128:256	>128	>128	128	0.5
	E. cecorum 110	4	32	64	32	>128	>128:256	>128	>128	64	4
	E. cecorum 111	0.5	2	0.5	32	>128	>128:256	>128	>128	128	0.5
	E. cecorum 113	0.5	2	0.5	32	>128	>128:256	>128	>128	128	0.5
	E. cecorum 115	0.5	2	0.5	32	>128	>128:256	>128	>128	128	1
	E. cecorum 117	0.5	2	0.5	32	>128	>128:256	>128	>128	64	1
	E. cecorum 120	0.5	1	1	16	>128	>128:256	>128	>128	64	0.5
	The strain number of clinical isolates were colored purple
	orange shaded area= non-wild-type isolates for different antimicrobial agents based on COWT value.

## Sheet: Supplementary Table S2
	Supplementary Table S2: Statistics on QC of E. cecorum genome assemblies, including raw read statistics, genome assembly statistics, assembly quality checks, species identification (rMLST), and annotation statistics.
	Strain	Accession	Coverage	Species identification (rMLST)	Read Number	Read N50	Genome size (bp)	Longest contig (bp)	Predicted genes	GC content	Genome completeness
	E. cecorum 22	JAZKJT000000000	349X	100% Enterococcus cecorum	192011	5677	2363770	1309644	2355	36.7	95.91
	E. cecorum 33	JAZKJS000000000	125X	98% Enterococcus cecorum	94581	6252	3086325	1803364	3079	36.4	94.37
	E. cecorum 41	JAZKJR000000000	330X	100% Enterococcus cecorum	170680	7123	2691027	1522238	2736	36.7	95.91
	E. cecorum 45	CP144502	289X	100% Enterococcus cecorum	166224	6416	2548069	2548069	2533	36.6	95.91
	E. cecorum 65	CP144500-CP144501	234X	100% Enterococcus cecorum	87670	8929	2588767	2569129	3220	36.6	93.23
	E. cecorum 66	CP144498-CP144499	186X	100% Enterococcus cecorum	108533	5723	2715331	2708228	2659	36.4	95.14
	E. cecorum 67	CP144496-CP144497	509X	100% Enterococcus cecorum	266594	6164	2612923	2574331	3273	36.6	93.29
	E. cecorum 70	CP144495	195X	100% Enterococcus cecorum	104450	6300	2312828	2312828	2267	36.6	95.91
	E. cecorum 85	CP144494	231X	100% Enterococcus cecorum	128208	6083	2601676	2601676	3294	36.6	92.08
	E. cecorum 89	CP144493	191X	100% Enterococcus cecorum	86060	7322	2427811	247811	3005	36.6	92.44
	E. cecorum 117	CP144492-CP144491	372X	100% Enterococcus cecorum	272131	6143	2427853	2427853	2993	36.6	92.96
	E. cecorum 123	JAZKJQ000000000	469X	98% Enterococcus cecorum	397707	4800	2853883	1539956	2792	36.5	95.14
	E. cecorum 127	CP144490	294X	100% Enterococcus cecorum	321574	5677	2681267	2670571	2675	36.5	95.09
	E. cecorum 128	CP144489	350X	100% Enterococcus cecorum	297660	5429	2542076	2542076	3062	36.6	93.34
				Average	192434	6288.43	2603829	2.09841e+06	2853.07	36.5714	94.3371
				Stdev	101402	994.423	202458	719610	330.915	0.0913874	1.40492
			Enrofloxacin	GyrA	GyrB	ParC		ampicillin	Ceftiofur	PBP
		Ececorum_7503	64	Ser83Tyr	Thr377Met	Asn527	Asn529Asp	4	32	Thr335Ile	Met346Thr	Gln366Lys
		Ececorum_7507	0.25	Ser83	Thr377	Asn527	Asn529	4	64	Thr335Ile	Met346Thr	Gln366Lys
		Ececorum_7508	2	Ser83	Thr377	Asn527Asp	Asn529	16	64	Thr335Ile	Met346Thr	Gln366Lys
		Ececorum_7509	0.5	Ser83	Thr377	Asn527	Asn529	4	64	Thr335Ile	Met346Thr	Gln366Lys
		Ececorum_7511	0.25	Ser83	Thr377	Asn527	Asn529	0.5	1	Thr355	Met346	Gln366
		Ececorum_7514	64	Ser83Tyr	Thr377Met	Asn527	Asn529Asp	2	32	Thr335Ile	Met346Thr	Gln366Lys
		Ececorum_7515	1	Ser83	Thr377	Asn527Asp	Asn529	4	161	Thr335Ile	Met346Thr	Gln366Lys
		Ececorum_7516	0.5	Ser83	Thr377	Asn527	Asn529	0.5	1	Thr355	Met346	Gln366
		Ececorum_7504	0.5	Ser83	Thr377	Asn527Asp	Asn529	0.25	1	Thr355	Met346	Gln366
		Ececorum_7501	2	Ser83	Thr377	Asn527Asp	Asn529	0.5	1	Thr355	Met346	Gln366
		Ececorum_7502	1	Ser83	Thr377	Asn527	Asn529	0.25	1	Thr355	Met346	Gln366
		Ececorum_7505	0.5	Ser83	Thr377	Asn527Asp	Asn529	0.25	2	Thr355	Met346	Gln366
		Ececorum_7506	0.5	Ser83	Thr377	Asn527Asp	Asn529	0.25	1	Thr355	Met346	Gln366
		Ececorum_7510	2	Ser83	Thr377	Asn527Asp	Asn529	0.5	2	Thr355	Met346	Gln366
		Ececorum_7512	0.5	Ser83	Thr377	Asn527Asp	Asn529	0.5	2	Thr355	Met346	Gln366
		Ececorum_7513	0.5	Ser83	Thr377	Asn527Asp	Asn529	0.5	2	Thr355	Met346	Gln366

## Sheet: Supplementary Table S3
	Supplementary Table S3: Overview of all identified ARGs within the dataset.
		ANT(6)-Ia	ermB	emeA	lsaB	lsaE	mel	msrE	tet(L)	tet(M)	tet(O)	vanA	vanHA	vanRA	vanSA	vanXA	vanYA	vanZA
	E. cecorum 22
	E. cecorum 33	100	99.6		64.9	99.38			99.56	98.75		100	100	100	100	100	100	100
	E. cecorum 41									96.3	99.79
	E. cecorum 45									96.3	99.79
	E. cecorum 65	99.77	99.06		64.64	99.25	89.34	64.42	98.61	93.18
	E. cecorum 66	100	99.6		64.9	99.38				98.7		100	100	100	100	100	100	100
	E. cecorum 67	99.88	99.06		64.61	99.38	89.1	64.35	98.76	93.08
	E. cecorum 70
	E. cecorum 85	99.88	99.06		64.64	99.38	89.18	64.42		93.28
	E. cecorum 89	100	99.6						99.42	98.75
	E. cecorum 117	100	99.6						99.56	98.75
	E. cecorum 123	100	99.6		64.9	99.38			99.56	98.75		100	100	100	100	100	100	100
	E. cecorum 127	100	99.47		64.9	99.38				98.75		100	100	100	99.91	100	100	100
	E. cecorum 128	99.88	99.06	66.9	64.57	99.38	89.34	64.39	98.39	93.12
	Average %nt. ID	99.941	99.371	66.9	64.7575	99.3637	89.24	64.395	99.1229	96.4758	99.79	100	100	100	99.9775	100	100	100
	SD %nt. ID	0.0825227	0.270573	NA	0.153878	0.0459619	0.12	0.0331662	0.515322	2.60658	0	0	0	0	0.045	0	0	0
	The strain number of clinical isolates were colored purple
